# Supplementary material for: Elemental composition, rare earths and minority elements in organic and conventional wines from volcanic areas: The Canary Islands (Spain)
Source: PLoS One. 2021 Nov 3;16(11):e0258739. doi: 10.1371/journal.pone.0258739 (PMC8565739; doi:10.1371/journal.pone.0258739)
Supplement: S2 Table — Results are provided as means in ng/l. (XLSX) [file pone.0258739.s002.xlsx]

## Sheet: Hoja1
Fe	0.136153		Ag	0.012		Ce	0.0297076		Ti	0.205
Zn	12.2424		Al	27.82		Dy	0.00134272		Ru	0.005
Cu	0.0659583		As	0.093		Er	0.000641264		Os	0.006
Se	0.45		Ba	1.8		Eu	0.00200717		Pt	0.003
Mn	1.3		Be	0.12		Ga	0.008487		Au	0.011
Mo	0.5		Cd	0.045		Gd	0.00200717		Bi	0.012
Cr	0.05		Hg	0.11		Ho	0.00200717
Co	0.05		Pb	0.136153		In	0.00200717
Ni	0.23		Pd	0.005		La	0.0162911
			Sb	0.3		Lu	0.00200717
			Sn	0.01		Nb	0.00698902
			Sr	2.1		Nd	0.00529073
			Th	0.021		Pr	0.00279912
			Tl	0.005		Sm	0.0021787
			U	0.003		Ta	0.000711909
			V	0.13		Tb	0.00200717
						Tm	0.00200717
						Y	0.00594085
						Yb	0.00200717
